# Supplementary material for: Microbial Responses and Metabolic Mechanisms During Anaerobic Degradation of N,N-Dimethylformamide by Co-Cultured Sludge
Source: Microorganisms. 2026 May 22;14(6):1172. doi: 10.3390/microorganisms14061172 (PMC13304083; doi:10.3390/microorganisms14061172)
Supplement: Supplementary file 1 [file microorganisms-14-01172-s001.zip]

Archive with 1 entries (1 files):
- microorganisms-4261621-supplementary.pdf
